# Supplementary material for: Functionally-explicit sampling can answer key questions about the specificity of plant–microbe interactions
Source: Environ Microbiome. 2022 Oct 11;17:51. doi: 10.1186/s40793-022-00445-x (PMC9555203; doi:10.1186/s40793-022-00445-x)
Supplement: Supplementary file 1 — Additional file 1: Table of publications selected for review using “rhizosphere microbiome” search terms. [file 40793_2022_445_MOESM1_ESM.xlsx]

## Sheet: Worksheet1
Supplementary Data S1: Table of publications selected for review using “rhizosphere microbiome” search terms.
Publication information					Attention to heterogeneity in sampling						Microbes studied
ID	DOI	Year	Journal	Plant type (woody vs non woody)	Field or pot experiment	Pot vs Field exp.	Dry vs wet method of removing rhizosphere soil	exact removal method	Were roots separated before analysis?	If roots were separated, what basis?	Specific bacteria	Specific fungi	16s	ITS
1	https://doi.org/10.1126/science.1203980	2011	Science	non woody	Pot	Pot	other	other	no			x	x
2	https://doi.org/10.1038/nature11237	2012	Nature	non woody	Pot	Pot	wet	vortex	no				x
3	https://doi.org/10.1371/journal.pone.0048479	2012	Plos One	non woody	Pot	Pot	unknown	unknown	no				x
4	https://doi.org/10.1155/2013/248078	2013	BioMed Research International	non woody	Field	Field (unknown)	unknown	unknown	no				x
5	https://doi.org/10.1371/journal.pone.0048479	2013	Plos One	non woody	Pot	pot	unknown	unknown	no		x
6	https://doi.org/10.1264/jsme2.me12181	2013	Microbes and Environments	non woody	Pot	Pot	wet	shake	no			x	x
7	https://doi.org/10.1128/AEM.01417-13	2013	Applied and Environmental Microbiology	woody	Field	Field (entire plant)	wet	wash	yes	branching order		x	x
8	https://doi-org.ezaccess.libraries.psu.edu/10.3732/ajb.1200615	2013	American Jounral of Botany	non woody	Field	Field (specific depth)	wet	vortex	no				x
9	https://doi.org/10.1371/journal.pone.0076382	2013	Plos One	woody	Field	Field (specific depth)	wet	vortex	yes	branching order			x
10	https://doi.org/10.1038/ismej.2013.119	2013	ISME Journal	non woody	Pot	Pot	wet	vortex	no		x
11	https://doi.org/10.1007/s00374-013-0835-1	2014	Biology and Fertility of Soils	non woody	Pot	Pot	unknown	unknown	no		x
12	https://doi.org/10.1038/ismej.2013.196	2014	ISME Journal	non woody	Pot	Pot	unknown	unknown	no				x
13	https://doi.org/10.1371/journal.pone.0107415	2014	Plos One	non woody	Field	Field (specific depth)	dry	shake	no				x
14	https://doi.org/10.1111/1462-2920.12228	2013	Environmental Microbiology	non woody	Pot	Pot	unknown	unknown	no				x
15	https://doi.org/10.3389/fmicb.2014.00415	2014	Frontiers in Mircobiology	non woody	Pot	Pot	other	other	no				x
16	https://doi.org/10.1371/journal.pone.0111455	2014	Plos One	non woody	Pot	Pot	wet	other	no			x		x
17	https://doi.org/10.1007/s10482-014-0353-7	2015	Antonie van Leeuwenhoek	woody	Field	Field (specific depth)	unknown	unknown	no				x
18	https://doi-org.ezaccess.libraries.psu.edu/10.1111/1462-2920.12452	2015	Environmental Microbiology	non woody	Field	Field (entire plant)	wet	vortex	no				x
19	https://doi-org.ezaccess.libraries.psu.edu/10.1094/PHYTO-09-14-0247-R	2015	Phytopathology	woody	Field	Field (specific depth)	dry	hand or tool	no				x	x
20	https://doi.org/10.1007/s11104-015-2399-3	2015	Plant and Soil	non woody	Field	Field (entire plant)	wet	sonicate	no				x
21	https://doi-org.ezaccess.libraries.psu.edu/10.1002/jobm.201400683	2015	Journal of Basic Microbiology	non woody	Pot	Pot	wet	wash	no				x
22	https://doi-org.ezaccess.libraries.psu.edu/10.1111/1462-2920.12900	2015	Environmental Microbiology	woody	Field	Field (specific depth)	dry	hand or tool	no				x	x
23	https://doi.org/10.3389/fmicb.2015.01269	2015	Frontiers in Microbiology	non woody	Field	Field (specific depth)	other	other	no				x
24	https://doi.org/10.3389/fmicb.2015.01436	2015	Frontiers in Microbiology	woody	pot	pot	dry	unknown	no				x	x
25	https://doi.org/10.1371/journal.pone.0146558	2016	Plos One	woody	Field	Field (entire plant)	wet	shake	no				x
26	https://doi.org/10.1016/j.scitotenv.2015.10.122	2016	Science of the Total Environment	non woody	Field	Field (entire plant)	wet	other	no				x
27	https://doi.org/10.1016/j.gene.2015.10.032	2016	Gene	woody	Field	Field (specific depth)	unknown	unknown	no				x
28	https://doi.org/10.1016/j.plaphy.2015.12.002	2016	Plant Physiology and Biochemistry	non woody	hydroponic	other	wet	other	no				x
29	https://doi.org/10.1073/pnas.1523264113	2016	PROCEEDINGS OF THE NATIONAL ACADEMY OF SCIENCES OF THE UNITED STATES OF AMERICA	woody	Field	Field (specific depth)	wet	other	no				x
30	https://doi.org/10.3389/fmicb.2016.00440	2016	Frontiers in Microbiology	non woody	Field	Field (specific depth)	wet	wash	no				x
31	https://doi.org/10.3389/fmicb.2016.00565	2016	Frontiers in Microbiology	non woody	Pot	Pot	wet	vortex	no				x	x
32	https://doi-org.ezaccess.libraries.psu.edu/10.1038/srep26175	2016	Scientific Reports	non woody	Field	Field (entire plant)	dry	hand or tool	no				x
33	https://doi-org.ezaccess.libraries.psu.edu/10.1094/PHYTO-12-15-0322-R	2016	Phytopathology	non woody	Field	Field (entire plant)	dry	hand or tool	no				x
34	https://doi-org.ezaccess.libraries.psu.edu/10.1111/ele.12630	2016	Ecology Letters	non woody	Pot	Pot	wet	shake	no				x
35	https://doi-org.ezaccess.libraries.psu.edu/10.1111/1462-2920.13438	2016	Environmental Microbiology	both	Field	Field (entire plant)	dry	hand or tool	no				x	x
36	https://doi-org.ezaccess.libraries.psu.edu/10.1038/srep32467	2016	Scientific Reports	non woody	Field	Field (specific depth)	wet	vortex	no				x	x
37	NA	2016	Applied Soil Ecology	non woody	Pot	Pot	dry	hand or tool	no		x
38	https://doi.org/10.3389/fpls.2016.01345	2016	Frontiers in Plant Science	woody	Field	Field (specific depth)	dry	hand or tool	no				x
39	https://doi.org/10.3389/fmicb.2016.01314	2016	Frontiers in Microbiology	non woody	Pot	Field (specific depth)	wet	shake	no				x
40	https://doi.org/10.3389/fmicb.2016.01363	2016	Frontiers in Microbiology	woody	Field	Field (specific depth)	wet	shake	no				x
41	https://doi.org/10.1007/s00374-016-1136-2	2016	Biology and Fertility of Soils	non woody	Pot	Field (specific depth)	wet	shake	no				x
42	https://doi.org/10.1007/s11104-016-2888-z	2016	Plant and Soil	woody	Pot	pot	dry	hand or tool	no				x
43	https://doi.org/10.1371/journal.pone.0164533	2016	Plos One	non woody	Pot	Pot	wet	vortex	yes	type			x	x
44	https://doi.org/10.1128/mBio.01790-16	2016	MBIO	non woody	Pot	Pot	unknown	unknown	no		x
45	https://doi.org/10.1007/s12275-016-6410-3	2016	Journal of Microbiology	non woody	Pot	Pot	wet	shake	no				x
46	https://doi.org/10.3389/fmicb.2016.02062	2016	Frontiers in Microbiology	non woody	Pot	Pot	wet	shake	no				x
47	https://doi.org/10.1016/j.scitotenv.2016.08.157	2016	Science of the Total Environment	non woody	Field	Field (entire plant)	wet	wash	no				x
48	https://doi-org.ezaccess.libraries.psu.edu/10.1038/srep41766	2017	Scientific Reports	non woody	Pot	Pot	wet	shake	no				x
49	https://doi.org/10.1007/s00248-016-0855-0	2017	Microbial Ecology	non woody	Pot	Pot	wet	shake	yes	type			x	x
50	https://doi-org.ezaccess.libraries.psu.edu/10.1093/femsec/fiw242	2017	FEMS MICROBIOLOGY ECOLOGY	non woody	Field	Field (entire plant)	dry	hand or tool	no				x
51	https://doi.org/10.1186/s40168-017-0241-2	2017	Microbiome	woody	Field	Field (specific depth)	wet	shake	no				x
52	https://doi-org.ezaccess.libraries.psu.edu/10.1111/nph.14323	2017	New Phytologist	non woody	Field	Field (entire plant)	wet	vortex	no				x	x
53	10.1128/AEM.03411-16	2017	APPLIED AND ENVIRONMENTAL MICROBIOLOGY	woody	Field	Field (unknown)	dry	shake	no				x
54	https://doi-org.ezaccess.libraries.psu.edu/10.1111/1462-2920.13618	2017	Environmental Microbiology	woody	Field	Field (specific depth)	dry	hand or tool	no				x
55	https://doi.org/10.1016/j.marpolbul.2017.02.008	2017	Marine Population Bulletin	woody	Pot	Pot	wet	wash	no		x
56	https://doi.org/10.3389/fmicb.2017.00849	2017	Frontiers in Microbiology	non woody	Field	Field (specific depth)	wet	shake	no				x
57	https://doi.org/10.1038/s41598-017-02314-x	2017	Scientific Reports	non woody	Field	Field (entire plant)	dry	hand or tool	no				x
58	https://doi.org/10.3389/fmicb.2017.00902	2017	Frontiers in Microbiology	non woody	Pot	Pot	dry	hand or tool	no				x	x
59	https://doi.org/10.3389/fpls.2017.00930	2017	Frontiers in Plant Science	non woody	Field	Field (entire plant)	wet	shake	no				x
60	https://doi.org/10.1038/s41598-017-04213-7	2017	Scientific Reports	woody	Pot	Pot	wet	shake	no				x
61	https://doi.org/10.1016/j.scienta.2017.04.016	2017	Scientia Horticulturae	non woody	Pot	Pot	dry	hand or tool	no				x
62	https://doi-org.ezaccess.libraries.psu.edu/10.1038/s41598-017-15955-9	2017	Scientific Reports	woody	Pot	Pot	dry	hand or tool	no				x
63	https://doi.org/10.1093/femsec/fix096	2017	Fems Microbiology Ecology	non woody	Pot	Field (specific depth)	dry	hand or tool	no				x
64	https://doi-org.ezaccess.libraries.psu.edu/10.1186/s40168-017-0304-4	2017	Microbiome	woody	Pot	pot	dry	hand or tool	no				x
65	https://doi.org/10.1038/s41598-017-07639-1	2017	Scientific Reports	woody	Field	Field (specific depth)	unknown	unknown	no				x
66	https://doi.org/10.1016/j.apsoil.2016.11.014	2017	Applied Soil Ecology	non woody	Field	Field (entire plant)	wet	shake	no				x
67	https://doi.org/10.1016/j.apsoil.2017.06.027	2017	Applied Soil Ecology	woody	Field	Field (specific depth)	unknown	unknown	no				x	x
68	https://doi.org/10.3389/fmicb.2017.02102	2017	Frontiers in Microbiology	both	Field	Field (specific depth)	wet	shake	no				x
69	10.1128/AEM.01938-17	2017	APPLIED AND ENVIRONMENTAL MICROBIOLOGY	non woody	Pot	Pot	dry	shake	no				x	x
70	https://doi.org/10.1038/s41598-017-14936-2	2017	Scientific Reports	non woody	Field	Field (specific depth)	wet	shake	yes	type			x
71	https://doi.org/10.1038/s41598-017-15955-9	2017	Scientific Reports	non woody	Field	Pot	unknown	unknown	no				x	x
72	https://doi.org/10.3389/fpls.2017.02022	2017	Frontiers in Plant Science	non woody	Pot	Pot	wet	shake	no				x	x
73	https://doi.org/10.1016/j.gdata.2017.09.001	2017	Genomics Data	non woody	Field	Field (unknown)	unknown	unknown	no				x	x
74	https://doi-org.ezaccess.libraries.psu.edu/10.1038/ismej.2017.158	2018	ISME Journal	non woody	Pot	Pot	dry	hand or tool	no				x
75	https://doi-org.ezaccess.libraries.psu.edu/10.1111/1462-2920.14031	2017	Environmental Microbiology	non woody	Field	Field (entire plant)	unknown	unknown	yes	color			x	x
76	https://doi.org/10.1016/j.soilbio.2018.07.019	2018	Soil Biology and Biochemistry	non woody	Field	Field (entire plant)	unknown	unknown	no				x	x
77	https://doi.org/10.1016/j.micres.2018.02.008	2018	Microbiological Research	non woody	pot	Field (specific depth)	wet	shake	no				x
78	https://doi.org/10.1186/s40168-017-0391-2	2018	Microbiome	woody	Field	Field (specific depth)	wet	vortex	no				x
79	https://doi.org/10.3389/fpls.2017.02191	2018	Frontiers in Plant Science	non woody	Field	Field (specific depth)	wet	wash	no				x
80	https://doi.org/10.1007/s00248-017-1055-2	2018	Microbial Ecology	woody	Pot	Pot	dry	shake	no				x	x
81	https://doi.org/10.1007/s00248-017-1050-7	2018	Microbial Ecology	woody	Field	Field (specific depth)	wet	wash	no				x
82	https://doi.org/10.1016/j.gene.2017.11.039	2018	Gene	woody	Field	Field (specific depth)	unknown	unknown	no				x
83	https://doi-org.ezaccess.libraries.psu.edu/10.1186/s40168-018-0413-8	2018	Microbiome	woody	Field	Field (specific depth)	wet	unknown	yes	diameter			x	x
84	https://doi.org/10.1016/j.soilbio.2017.12.011	2018	Soil Biology and Biochemistry	non woody	Field	Field (specific depth)	wet	vortex	no				x	x
85	https://doi.org/10.1016/j.indcrop.2018.09.032	2018	Industrial crops and products	non woody	field	Field (entire plant)	dry	shake	no				x	x
86	https://doi.org/10.3389/fmicb.2018.03049	2018	Frontiers in Microbiology	non woody	field	Field (specific depth)	wet	sonicate	no				x
87	https://doi.org/10.1186/s40168-018-0597-y	2018	Microbiome	non woody	field	Field (entire plant)	dry	hand or tool	no				x
88	https://doi-org.ezaccess.libraries.psu.edu/10.1038/s41467-018-07343-2	2018	Nature Communications	woody	field	Field (specific depth)	wet	wash	yes	diameter			x	x
89	https://doi.org/10.1038/nbt.4232	2018	Nature Biotechnology	non woody	pot	pot	wet	vortex	no				x
90	https://doi.org/10.1038/s41396-018-0300-0	2018	ISME journal	non woody	field	Field (entire plant)	dry	hand or tool	no				x
91	https://doi.org/10.1111/1365-2745.13083	2018	Journal of Ecology	woody	pot	Field (specific depth)	other	other	no				x
92	https://doi.org/10.3389/fmicb.2018.02878	2018	Frontiers in Microbiology	non woody	field	Field (specific depth)	wet	vortex	no				x
93	https://doi.org/10.1186/s40168-018-0615-0	2018	Microbiome	non woody	pot	pot	wet	other	no				x
94	https://doi.org/10.1371/journal.pone.0208223	2018	PLOS one	non woody	field	Field (entire plant)	wet	vortex	no				x	x
95	https://doi.org/10.1371/journal.pone.0204922	2018	PLOS one	woody	field	Field (entire plant)	wet	shake	no				x
96	https://doi.org/10.1007/s11104-018-3744-0	2018	Plant and Soil	non woody	field	Field (entire plant)	dry	hand or tool	yes	root tips			x
97	https://doi.org/10.1016/j.envpol.2018.04.121	2018	Environmental Pollution	non woody	pot	pot	wet	wash	no				x
98	https://doi.org/10.3389/fmicb.2018.02240	2018	Frontiers in Microbiology	woody	field	Field (entire plant)	wet	wash	yes	root tips			x
99	https://doi.org/10.3389/fmicb.2018.02195	2018	Frontiers in Microbiology	non woody	pot	pot	dry	hand or tool	no					x
100	https://doi.org/10.1016/j.marenvres.2018.07.013	2018	Marine Environmental Research	woody	pot	pot	dry	hand or tool	no				x
101	https://doi.org/10.1016/j.pedobi.2018.08.001	2018	Pedobiologia	non woody	pot	pot	wet	shake	no				x
102	https://doi.org/10.1111/jeu.12503	2018	Eukaryotic Microbiology	non woody	pot	Field (specific depth)	wet	shake	no
103	https://doi.org/10.1016/j.funbio.2018.05.008	2018	Fungal Biology	non woody	field	Field (entire plant)	dry	shake	no					x
104	https://doi.org/10.1007/s11274-018-2509-5	2018	Microbiology and biotechnology	non woody	field	Field (entire plant)	unknown	unknown	no				x
105	10.5423/PPJ.OA.03.2018.0047	2018	Plant Pathology	non woody	pot	pot	dry	hand or tool	no				x
106	10.3791/57932	2018	JOVE	non woody	field	Field (entire plant)	wet	shake	no				x
107	https://doi.org/10.3389/fmicb.2018.01161	2018	Frontiers in Microbiology	non woody	pot	pot	dry	hand or tool	no			x	x
108	https://doi.org/10.3389/fmicb.2018.01188	2018	Frontiers in Microbiology	non woody	field	Field (entire plant)	other	hand or tool	yes	"Fine roots"			x	x
109	https://doi.org/10.1016/j.envpol.2017.11.037	2018	Environmental Pollution	non woody	field	Field (entire plant)	dry	hand or tool	no				x	x
110	https://doi.org/10.3389/fmicb.2018.00876	2018	Frontiers in Microbiology	woody	field	Field (specific depth)	dry	shake	no				x
111	10.3791/57561	2018	jove	non woody	field	Field (specific depth)	wet	sonicate	no				x
112	https://doi.org/10.1016/j.scitotenv.2017.12.170	2018	Science of Total Environment	non woody	field	Field (entire plant)	unknown	unknown	no				x
113	https://doi.org/10.1016/j.apsoil.2018.02.007	2018	Applied Soil Ecology	non woody	field	Field (entire plant)	other	OTHER	yes	"Fine roots"			x	x
114	https://doi.org/10.3389/fmicb.2018.00709	2018	Frontiers in Microbiology	non woody	field	Field (entire plant)	wet	wash	yes	diameter			x
115	https://doi.org/10.1007/s11104-018-3570-4	2018	Plant and Soil	non woody	field	Field (specific depth)	dry	hand or tool	no				x
116	https://doi.org/10.1038/s41396-017-0018-4	2018	ISME journal	woody	field	Field (entire plant)	wet	wash	no				x
117	https://doi.org/10.1016/j.geoderma.2019.02.022	2019	Geoderma	non woody	pot	pot	wet	shake	yes	diameter			x	x
118	https://doi.org/10.1007/s00253-019-09747-6	2019	Applied Microbiology and Biotechnology	woody	field	Field (specific depth)	wet	shake	no				x	x
119	https://doi.org/10.1016/j.apsoil.2019.02.015	2019	Applied Soil ecology	woody	field	Field (entire plant)	dry	hand or tool	no				x
120	https://doi.org/10.1016/j.apsoil.2019.02.008	2019	Applied Soil ecology	woody	Field	Field (specific depth)	dry	unknown	yes	diameter			x
121	https://doi.org/10.1093/femsec/fiz009	2019	FEMS microbiology ecology	non woody	pot	Field (specific depth)	dry	hand or tool	no				x
122	https://doi.org/10.1016/j.apsoil.2019.01.015	2019	Applied soil ecology	non woody	pot	pot	wet	shake	no		x
123	https://doi.org/10.3389/fmicb.2019.00581	2019	Frontiers in Microbiology	non woody	pot	Field (specific depth)	wet	shake	no				x
124	https://doi.org/10.3389/fmicb.2019.00828	2019	Frontiers in Microbiology	non woody	pot	pot	wet	wash	no				x
125	https://doi.org/10.3389/fmicb.2019.01015	2019	Frontiers in Microbiology	woody	field	Field (specific depth)	dry	hand or tool	no					x
126	https://doi.org/10.3389/fmicb.2019.01015	2019	Environmental Microbiology Reports	non woody	pot	Field (specific depth)	wet	wash	no				x	x
127	https://doi.org/10.1016/j.scitotenv.2019.04.026	2019	Soils and sediments	non woody	field	Field (entire plant)	dry	hand or tool	no				x	x
128	https://doi-org.ezaccess.libraries.psu.edu/10.1111/jam.14194	2019	Applied microbiology	woody	field	Field (specific depth)	dry	unknown	no				x	x
129	https://doi-org.ezaccess.libraries.psu.edu/10.1111/jam.14194	2019	Applied Soil ecology	non woody	field	Field (entire plant)	dry	hand or tool	no				x	x
130	https://doi.org/10.1016/j.scitotenv.2018.11.251	2019	Science of the Total Environment	non woody	pot	pot	wet	shake	no				x
131	NA	2019	Microbes and Environment	non woody	field	Field (specific depth)	wet	vortex	no				x	x
132	https://doi.org/10.1186/s40168-019-0677-7	2019	Microbiome	non woody	pot	pot	wet	wash	no				x	x
133	https://doi.org/10.1016/S1002-0160(17)60370-9	2019	Pedosphere	non woody	pot	pot	wet	shake	no				x
134	https://doi.org/10.1016/j.apsoil.2019.02.006	2019	Applied Soil Ecology	non woody	field	Field (specific depth)	unknown	unknown	no				x
135	https://doi.org/10.3389/fmicb.2019.01011	2019	Frontiers in Microbiology	non woody	field	Field (entire plant)	wet	wash	no				x
136	https://doi.org/10.1111/1751-7915.13391	2019	Microbial biotechnology	woody	pot	pot	wet	other	no					x
137	https://doi.org/10.1007/s00248-018-1264-3	2019	Microbial ecology	non woody	pot	pot	wet	other	no				x
138	https://doi.org/10.3389/fmicb.2019.00481	2019	Frontiers in Microbiology	woody	pot	pot	wet	wash	no				x	x
139	https://doi.org/10.1098/rsos.181693	2019	Royal Society Open Science	non woody	field	Field (specific depth)	unknown	unknown	yes	branching order			x	x
140	https://doi.org/10.1093/femsec/fiz023	2019	Microbiology Ecology	non woody	field	Field (specific depth)	wet	wash	no				x	x
141	https://doi.org/10.1007/s11104-018-03916-8	2019	Plant and Soil	non woody	field	Field (specific depth)	dry	hand or tool	no				x
142	https://doi.org/10.3389/fmicb.2019.00342	2019	Frontiers in Microbiology	non woody	pot	pot	wet	wash	no				x
143	https://doi.org/10.7717/peerj.6440	2019	Peer J	non woody	pot	pot	wet	vortex	no				x
144	https://doi.org/10.1007/s00248-018-1260-7	2019	Microbial ecology	non woody	pot	pot	wet	other	no				x
145	https://doi.org/10.1007/s00253-018-9535-y	2019	Applied Microbiology and Biotechnology	non woody	field	Field (specific depth)	wet	shake	no				x	x
146	https://doi.org/10.1007/s00253-018-9564-6	2019	Applied Microbiology and Biotechnology	non woody	field	Field (entire plant)	dry	shake	no				x	x
147	https://doi.org/10.1186/s40168-019-0629-2	2019	Microbiome	non woody	field	Field (entire plant)	wet	other	no				x
148	https://doi.org/10.1038/s41559-019-0828-z	2019	Nature Ecology and Evolution	non woody	field	Field (entire plant)	dry	shake	no				x	x
149	https://doi.org/10.1016/j.pmpp.2019.03.004	2019	Physiological and Molecular Plant Pathology	non woody	pot	pot	wet	sonicate	no				x
150	https://doi.org/10.1094/PHYTO-02-19-0045-R	2019	Phytopathology	woody	pot	pot	wet	shake	no				x	x
151	https://doi.org/10.1111/mec.14989	2019	Molecular Ecology	non woody	pot	pot	wet	shake	no				x
152	https://doi.org/10.1111/1751-7915.13391	2019	Microbial biotechnology	woody	pot	pot	wet	shake	no				x
153	10.1128/mSphere.00239-19	2019	MSPHERE	non woody	field	Field (entire plant)	wet	shake	no				x
154	https://doi.org/10.3390/molecules24101955	2019	Molecules	non woody	field	Field (specific depth)	wet	shake	no				X
155	https://doi.org/10.1186/s40168-019-0668-8	2019	Microbiome	woody	both	Field (specific depth)	wet	wash	yes	diameter			x	x
156	10.3389/fmicb.2019.01142	2019	Frontiers in Microbiology	woody	field	Field (specific depth)	wet	vortex	no				x	x
157	https://doi.org/10.1111/pce.13519	2019	Plant Cell and Environment	non woody	field	Field (entire plant)	wet	other	no				x
158	https://doi.org/10.1038/s41587-019-0104-4	2019	Nature Biotechnology	non woody	both	Field (specific depth)	dry	shake	no				x
159	https://doi.org/10.3390/ijms20112619	2019	MDPI	non woody	field	Field (entire plant)	dry	shake	no				x
160	https://doi.org/10.3390/genes10060456	2019	Genes	woody	field	Field (unknown)	unknown	unknown	no				x
161	https://doi.org/10.1016/S1002-0160(17)60370-9	2019	Pedosphere	non woody	both	other	wet	shake	no				x
162	https://doi.org/10.1007/s11104-019-04032-x	2019	Plant and Soil	non woody	both	other	wet	wash	no
163	10.3389/fmicb.2019.01361	2019	Frontiers in Microbiology	non woody	both	Field (specific depth)	wet	wash	no				x
164	10.3389/fmicb.2019.01335	2019	Frontiers in Microbiology	non woody	field	Field (entire plant)	dry	shake	no				x
165	https://doi.org/10.3389/fmicb.2019.01350	2019	Frontiers in microbiology	woody	field	Field (entire plant)	wet	vortex
166	https://doi.org/10.1073/pnas.1820691116	2019	PNAS	non woody	pot	pot	wet	wash	no				x
167	https://doi.org/10.1021/acs.est.9b01093	2019	Environmental Science and Technology	non woody	both	Field (specific depth)	wet	vortex	no				x
168	https://doi.org/10.1038/s41396-019-0375-2	2019	ISME Journal	non woody	pot	pot	dry	shake	no				x
169	https://doi.org/10.1111/1365-2745.13202	2019	Journal of Ecology	woody	field	Field (specific depth)	wet	wash	yes	branching order			x	x
170	https://doi.org/10.1111/1365-2745.13157	2019	Journal of Ecology	non woody	pot	pot	unknown	unknown	no
171	https://doi.org/10.1007/s12275-019-8646-1	2019	Journal of Microbiology	non woody	field	Field (entire plant)	wet	sonicate	no				x
172	https://doi.org/10.2135/cropsci2018.04.0220	2019	Crop Science	non woody	field	Field (specific depth)	dry	hand or tool	no					x
173	https://doi.org/10.3390/ijerph16142474	2019	IJERPH	non woody	pot	Field (specific depth)	wet	sonicate	no				x
174	10.1111/gcbb.12634	2019	Bioenergy	non woody	field	Field (specific depth)	unknown	unknown	no				x
175	10.3389/fmicb.2019.01597	2019	Frontiers in Microbiology	woody	pot	Field (specific depth)	wet	sonicate	no					x
176	https://doi.org/10.3389/fmicb.2019.01682	2019	Frontiers in Microbiology	woody	field	Field (specific depth)	wet	sonicate	no				x	x
177	https://doi.org/10.1007/s00248-019-01319-5	2019	Plant Microbe Interactions	non woody	field	Field (entire plant)	dry	hand or tool	no				x
178	https://doi.org/10.1007/s11033-019-04902-8	2019	Molecular Biology Reports	woody	field	Field (specific depth)	dry	shake	no				x
179	10.5423/PPJ.FT.07.2019.0180	2019	Plant Pathology	non woody	pot	pot	wet	sonicate	no		x		x
180	https://doi.org/10.3390/ijms20163989	2019	IJMS	non woody	field	Field (unknown)	unknown	unknown	no		x		x
181	https://doi.org/10.3389/fmicb.2019.01849	2019	Frontiers in Microbiology	non woody	field	Field (entire plant)	wet	sonicate	no				x
182	https://doi.org/10.3389/fpls.2019.01018	2019	Frontiers in Plant Science	non woody	field	Field (specific depth)	wet	wash	yes	type			x
183	10.1186/s40168-019-0727-1	2019	Microbiome	non woody	pot	pot	wet	wash	no				x
184	https://doi.org/10.3389/fpls.2019.01038	2019	Frontiers in Plant Science	non woody	pot	pot	dry	shake	no		x		x	x
185	https://doi.org/10.1111/evo.13818	2019	Evolution	non woody	both	other	dry	shake	no				x
186	https://doi.org/10.1016/j.jare.2019.04.008	2019	Journal of Advanced Research	non woody	pot	pot	unknown	unknown	no				x
187	https://doi.org/10.1007/s00284-019-01725-5	2019	Current Microbiology	woody	field	Field (specific depth)	unknown	unknown	no				x	x
188	https://doi.org/10.1016/j.envint.2019.104912	2019	Environmental International	non woody	both	Field (specific depth)	unknown	unknown	no				x
189	https://doi.org/10.1007/s00203-019-01638-8	2019	Archives of microbiology	non woody	pot	pot	dry	hand or tool	no				x	x
190	https://doi.org/10.1111/jam.14334	2019	journal of applied microbiology	non woody	field	Field (entire plant)	wet	wash	no				x
191	https://doi.org/10.1016/j.plantsci.2019.05.016	2019	Plant Science	non woody	pot	pot	wet	wash	no				x	x
192	https://doi.org/10.1007/s11104-019-04194-8	2019	Plant and Soil	non woody	pot	pot	wet	sonicate	no				x
193	https://doi.org/10.1093/femsec/fiz124	2019	FEMS microbiology ecology	non woody	pot	pot	dry	shake	no		x		x
194	10.1126/sciadv.aaw0759	2019	Science Advances	non woody	rhizobox	Field (specific depth)	dry	hand or tool	no		x		x
195	https://doi.org/10.1186/s12866-019-1572-x	2019	BMC Microbiology	non woody	pot	pot	wet	sonicate	no				x
196	https://doi.org/10.1002/lno.11325	2019	Limnology and Oceanography	non woody	field	Field (specific depth)	dry	shake	no				x
197	https://doi.org/10.3389/fmicb.2019.02144	2019	Frontiers in Microbiology	non woody	pot	pot	dry	hand or tool	no				x	x
198	https://doi.org/10.1016/j.scitotenv.2019.05.220	2019	Science of the total environment	non woody	field	Field (entire plant)	dry	hand or tool	no				x
199	https://doi.org/10.3389/fmicb.2019.02103	2019	Frontiers in Microbiology	non woody	field	Field (specific depth)	dry	shake	no				x
200	https://doi.org/10.1016/j.apsoil.2019.04.026	2019	Applied Soil Ecology	non woody	rhizobox	Field (specific depth)	wet	wash	no				x
201	https://doi.org/10.1016/j.apsoil.2019.04.014	2019	Applied Soil Ecology	non woody	field	Field (entire plant)	wet	other	no		x		x	x
202	https://doi.org/10.1007/s00253-019-10071-2	2019	Environmental Biotechnology	woody	pot	pot	unknown	unknown	no				x	x
203	https://doi.org/10.1007/s00248-019-01331-9	2019	Microbial ecology	non woody	field	Field (entire plant)	dry	shake	no				x
204	https://doi.org/10.1016/j.funeco.2019.07.003	2019	Fungal Ecology	woody	field	Field (specific depth)	wet	sonicate	no					x
205	https://doi.org/10.1007/s00442-019-04518-6	2019	Oecologia	non woody	pot	pot	dry	hand or tool	no
206	https://doi.org/10.1093/femsec/fiz139	2019	FEMS microbiology ecology	non woody	pot	pot	wet	sonicate	no		x		x
207	10.3389/fmicb.2019.02252	2019	Frontiers in Microbiology	non woody	pot	pot	dry	hand or tool	no				x
208	https://doi.org/10.1007/s11104-019-04258-9	2019	Plant and Soil	non woody	pot	pot	dry	shake	no				x	x
209	https://doi.org/10.3390/microorganisms7100384	2019	Microorganisms	non woody	field	Field (entire plant)	wet	wash	no				x	x
210	https://doi.org/10.1007/s00572-019-00914-1	2019	Mycorrhiza	non woody	pot	pot	unknown	unknown	no				x	x
211	10.1371/journal.pone.0223269	2019	PLOS one	non woody	field	Field (entire plant)	unknown	unknown	no		x		x
212	https://doi.org/10.1371/journal.pone.0224195	2019	PLOS one	woody	field	Field (specific depth)	dry	hand or tool	no				x
213	https://doi.org/10.1007/s11104-019-04311-7	2019	Plant and Soil	woody	field	Field (specific depth)	wet	wash	no				x
214	https://doi-org.ezaccess.libraries.psu.edu/10.1111/nph.16171	2019	New Phytologist	non woody	field	Field (entire plant)	wet	wash	no				x
215	https://doi.org/10.1016/j.apsoil.2019.05.025	2019	Applied Soil ecology	non woody	field	Field (entire plant)	unknown	unknown	no				x
216	https://doi.org/10.1016/j.apsoil.2019.05.019	2019	Applied Soil ecology	non woody	field	Field (unknown)	unknown	unknown	no				x
217	https://doi.org/10.1016/j.soilbio.2019.107604	2019	Soil Biology and Biochemistry	non woody	field	Field (entire plant)	dry	shake	no				x
218	10.1371/journal.pbio.3000534	2019	Plos Biology	non woody	pot	pot	wet	wash	no				x
219	https://doi.org/10.1007/s10725-019-00523-0	2019	Plant growth regulation	non woody	field	Field (specific depth)	dry	hand or tool	no				x
220	https://doi.org/10.1134/S0026261719060109	2019	Microbiology	non woody	pot	pot	dry	shake	no				x
221	https://doi.org/10.1186/s40793-019-0346-2	2019	Environmental microbiome	woody	pot	pot	dry	shake	no				x
222	10.3389/fmicb.2019.02625	2019	Frontiers in Microbiology	non woody	pot	pot	wet	vortex	no				x
223	https://doi.org/10.3389/fmicb.2019.02604	2019	Frontiers in Microbiology	non woody	pot	pot	unknown	unknown	no				x	x
224	10.1186/s12866-019-1627-z	2019	BMC Microbiology	woody	pot	pot	wet	shake	no		x		x
225	https://www.cabdirect.org/cabdirect/FullTextPDF/2020/20203235724.pdf	2019	Malaysian Society of Soil Science	non woody	field	Field (entire plant)	unknown	unknown	no			x		x
226	https://doi.org/10.1016/j.apsoil.2019.07.010	2019	Applied soil ecology	non woody	field	Field (entire plant)	dry	hand or tool	no				x	x
227	https://doi.org/10.1007/s10725-019-00533-y	2019	Plant growth regulation	non woody	pot	pot	dry	shake	no		x		x	x
228	https://doi.org/10.1007/s11274-019-2761-3	2019	World Journal of Microbiology and Biotechnology	non woody	field	Field (entire plant)	dry	hand or tool	no				x	x
229	https://doi.org/10.1016/j.rhisph.2019.100176	2019	Rhizosphere	both	both	other	dry	hand or tool	no				x
230	https://doi.org/10.1094/PHYTO-03-19-0103-R	2019	Phytopathology	woody	pot	pot	wet	sonicate	no				x
231	10.5423/PPJ.NT.08.2019.0216	2019	The Plant Pathology journal	woody	field	Field (specific depth)	dry	hand or tool	no				x
232	https://doi.org/10.3390/agriculture9120255	2019	agriculture	non woody	field	Field (entire plant)	unknown	unknown	no				x	x
233	10.3390/d11120231	2019	Diversity	non woody	field	Field (entire plant)	dry	hand or tool	no				x
234	https://doi.org/10.3390/microorganisms7120608	2019	microorganisms	non woody	field	Field (specific depth)	unknown	unknown	no
235	10.3390/microorganisms7120585	2019	Microorganisms	woody	field	Field (entire plant)	wet	wash	no				x
236	https://doi.org/10.1007/s00248-019-01438-z	2019	Microbial Ecology	both	field	Field (entire plant)	dry	shake	no				x	x
237	10.3389/fmicb.2019.02856	2019	Frontiers in Microbiology	non woody	pot	pot	wet	vortex	no				x
238	10.3389/fmicb.2019.02694	2019	Frontiers in Microbiology	non woody	pot	pot	wet	sonicate	no				x
239	10.3389/fpls.2019.01659	2019	Frontiers in Plant Science	non woody	field	Field (entire plant)	wet	shake	yes	diameter			x	x
240	DOI:10.4067/S0718-58392020000100041	2020	Chilean Journal of Agricultural Research	non woody	field	Field (unknown)	unknown	unknown	no				x
241	https://doi.org/10.1007/s11104-019-04379-1	2020	Plant and Soil	non woody	pot	pot	wet	wash	no				x
242	https://doi.org/10.1007/s00248-019-01401-y	2020	Microbial Ecology	non woody	field	Field (specific depth)	dry	hand or tool	no				x
243	10.1128/mSystems.00897-19	2019	mSystems	non woody	field	Field (unknown)	wet	vortex	no				x
244	https://doi.org/10.1094/PDIS-04-19-0833-RE	2019	American Pathological society	non woody	field	Field (entire plant)	dry	hand or tool	no				x
245	https://doi.org/10.1134/S0026261720010117	2020	Microbiology	non woody	field	Field (unknown)	unknown	unknown	no				x
246	https://doi.org/10.1094/PBIOMES-05-19-0026-R	2020	Phytobiomes journal	non woody	field	Field (entire plant)	dry	shake	no				x
247	10.1094/PBIOMES-07-19-0038-R	2019	Phytobiomes journal	non woody	field	Field (entire plant)	wet	wash	no
248	https://doi.org/10.1094/PBIOMES-01-20-0017-R	2020	Phytobiomes journal	non woody	field	Field (entire plant)	dry	shake	no				x
249	https://doi.org/10.1094/PBIOMES-09-19-0052-R	2020	Phytobiomes journal	woody	both	other	dry	hand or tool	no					x
250	https://doi.org/10.1007/s42770-019-00217-9	2020	Brazilian Journal of Microbiology	non woody	field	Field (entire plant)	dry	shake	no					x
251	https://doi.org/10.1007/s00248-019-01475-8	2020	Microbial ecology	non woody	pot	pot	dry	hand or tool	no			AMF		x
252	https://doi.org/10.1111/1365-2435.13511	2019	Functional Ecology	non woody	pot	pot	wet	wash	no			AMF		x
253	10.3389/fmicb.2019.02835	2020	Frontiers in Microbiology	non woody	pot	pot	wet	shake	no
254	10.3389/fmicb.2019.03007	2020	Frontiers in Microbiology	non woody	field	Field (entire plant)	wet	shake	no				x
255	10.1186/s40168-019-0775-6	2020	Microbiome	non woody	both	other	unknown	unknown	no				x
256	10.3389/fmicb.2019.03135	2020	Frontiers in Microbiology	non woody	field	Field (entire plant)	dry	hand or tool	no					x
257	https://doi.org/10.1016/j.ecoenv.2019.109947	2020	Ecotoxicology and Environmental Safety	non woody	pot	pot	dry	shake	no				x
258	https://doi.org/10.1016/j.still.2019.104431	2020	Soil and Tillage Research	non woody	field	Field (entire plant)	dry	shake	no				x	x
259	https://doi.org/10.1186/s40168-020-0787-2	2020	Microbiome	woody	pot	pot	wet	vortex	no				x	x
260	https://doi.org/10.1007/s00248-019-01406-7	2020	Microbial ecology	non woody	pot	pot	wet	wash	no				x
261	https://doi.org/10.1016/j.envpol.2019.113580	2020	Environmental Pollution	non woody	pot	pot	wet	vortex	no				x
262	https://doi.org/10.3390/plants9020263	2020	Plants	woody	field	Field (specific depth)	unknown	unknown	no				x
263	https://doi.org/10.3390/microorganisms8020170	2020	Microorganisms	non woody	pot	pot	dry	hand or tool	no				x
264	https://doi.org/10.3390/microorganisms8020209	2020	Microorganisms	non woody	field	Field (specific depth)	dry	hand or tool	no				x	x
265	https://doi.org/10.3390/microorganisms8020210	2020	Microorganisms	woody	field	Field (entire plant)	dry	hand or tool	yes	diameter				x
266	https://doi.org/10.3390/microorganisms8020213	2020	Microorganisms	both	field	Field (specific depth)	unknown	unknown	no				x	x
267	https://doi.org/10.1016/j.micres.2019.126390	2020	Microbiological Research	non woody	pot	pot	dry	hand or tool	no				x	x
268	https://doi.org/10.1007/s00248-020-01486-w	2020	Microbial ecology	non woody	pot	pot	dry	shake	no				x
269	10.7717/peerj.8510	2020	Peer J	non woody	field	Field (entire plant)	wet	shake	no					x
270	10.3389/fmicb.2020.00132	2020	Frontiers in Microbiology	non woody	field	Field (entire plant)	wet	vortex	no				x
271	https://doi.org/10.1111/nph.16430	2020	New Phytologist	non woody	field	Field (entire plant)	dry	hand or tool	no				x	x
272	https://doi.org/10.1007/s00253-020-10466-6	2020	Applied Microbiology and Biotechnology	woody	field	Field (specific depth)	wet	vortex	no				x	x
273	10.3389/fgene.2020.00114	2020	Frontiers in genetics	non woody	pot	pot	dry	hand or tool	no
274	10.3389/fpls.2020.00072	2020	Frontiers in Plant Science	non woody	field	Field (specific depth)	wet	wash	no				x
275	https://doi.org/10.1016/j.apsoil.2019.103433	2020	Applied Soil Ecology	non woody	field	Field (entire plant)	dry	shake	yes	"fine roots"		x		x
276	https://doi.org/10.1016/j.apsoil.2019.103364	2020	Applied Soil Ecology	non woody	field	Field (entire plant)	dry	shake	no				x	x
277	https://doi.org/10.1016/j.scitotenv.2019.135955	2020	Science of the total environment	woody	rhizobox	Field (specific depth)	unknown	unknown	no				x	x
278	https://doi.org/10.1016/j.chemosphere.2019.125242	2020	Chemosphere	woody	field	Field (specific depth)	dry	hand or tool	no				x
279	https://doi.org/10.1111/1462-2920.14701	2020	Environmental microbiology	non woody	field	Field (unknown)	wet	shake	no				x
280	10.1128/AEM.02135-19	2020	Applied and Environmental Micorbiology	non woody	both	Field (specific depth)	dry	shake	no				x
281	https://doi.org/10.1016/j.soilbio.2020.107715	2020	Soil Biology and Biochemistry	non woody	field	Field (entire plant)	unknown	unknown	no				x
282	https://doi.org/10.1016/j.indcrop.2020.112163	2020	Industrial crops and products	woody	field	Field (specific depth)	wet	vortex	no				x
283	10.22207/JPAM.14.1.57	2020	Journal of Pure and Applied Microbiology	non woody	pot	pot	dry	hand or tool	no				x
284	10.3390/microorganisms8030443	2020	microorganisms	woody	field	Field (specific depth)	unknown	unknown	no				x
285	10.3390/microorganisms8030342	2020	microogranisms	both	field	Field (entire plant)	other	other	no				x
286	https://doi.org/10.1016/j.ejsobi.2020.103154	2020	European Journal of Soil Biology	woody	field	Field (specific depth)	unknown	unknown	no			x	x	x
287	10.1186/s40168-020-00799-9	2020	microbiome	non woody	rhizobox	other	dry	unknown	no			x	x
288	10.3389/fmicb.2020.00198	2020	Frontiers in Microbiology	woody	field	Field (entire plant)	unknown	unknown	no				x
289	10.3389/fmicb.2020.00390	2020	Frontiers in Microbiology	non woody	pot	pot	dry	hand or tool	no				x
290	https://doi.org/10.1021/acssuschemeng.9b07422	2020	ACS Sustainable Chemical Engineering	non woody	pot	pot	dry	unknown	no				x
291	https://doi.org/10.1016/j.apsoil.2019.103475	2020	Applied Soil Ecology	non woody	field	Field (specific depth)	unknown	unknown	no					x
292	https://doi.org/10.1016/j.scitotenv.2019.135067	2020	Science of the total environment	non woody	pot	pot	dry	hand or tool	no				x
293	https://doi.org/10.1016/j.scitotenv.2019.134433	2020	Science of the total environment	non woody	pot	pot	wet	vortex	no				x
294	https://doi.org/10.21273/HORTSCI14659-19	2020	HortScience	non woody	field	Field (entire plant)	dry	shake	no				x	x
295	https://doi.org/10.1016/j.micres.2020.126446	2020	Microbiological Research	non woody	pot	pot	wet	shake	no				x
296	10.3390/microorganisms8040464	2020	Microorganisms	non woody	pot	pot	dry	hand or tool	no
297	10.3390/agronomy10040547	2020	Agronomy	non woody	pot	pot	unknown	unknown	no				x
298	https://doi.org/10.1093/femsec/fiaa026	2020	FEMS microbiology ecology	non woody	field	Field (entire plant)	wet	wash	no					x
299	https://doi.org/10.1093/femsec/fiaa032	2020	FEMS microbiology ecology	non woody	pot	pot	dry	shake	no				x	x
300	https://doi.org/10.3390/genes11040456	2020	Genes	non woody	field	Field (entire plant)	dry	hand or tool	no				x
301	https://doi.org/10.1016/j.jhazmat.2019.121711	2020	Journal of Hazardous Materials	non woody	pot	pot	dry	shake	no				x
302	10.1186/s13059-020-01999-0	2020	Genome Biology	non woody	pot	pot	wet	shake	no				x
303	10.1371/journal.pone.0230577	2020	PLOS one	non woody	pot	Field (specific depth)	dry	hand or tool	no				x
304	10.1371/journal.pone.0231150	2020	PLOS one	non woody	pot	pot	dry	hand or tool	no			x	x	x
305	https://doi.org/10.1111/jam.14645	2020	journal of applied microbiology	non woody	pot	pot	wet	wash	no
306	10.1186/s12870-020-02365-9	2020	BMC Plant Biology	non woody	pot	pot	wet	wash	no		x		x
307	https://doi.org/10.1002/mbo3.1048	2020	MICROBIOLOGYOPEN	both	field	Field (entire plant)	dry	shake	no				x	x
308	https://doi.org/10.1002/mbo3.1045	2020	MICROBIOLOGYOPEN	non woody	field	Field (entire plant)	dry	shake	no				x	x
309	https://doi.org/10.1016/j.apsoil.2020.103513	2020	Applied Soil ecology	woody	field	Field (specific depth)	unknown	unknown	no
310	https://doi.org/10.1038/s41477-020-0656-9	2020	Nature Plants	non woody	field	Field (entire plant)	dry	shake	no				x	x
311	https://doi.org/10.1038/s41477-020-0656-9	2020	European Journal of Soil Biology	non woody	field	Field (entire plant)	dry	hand or tool	no				x	x
312	https://doi.org/10.1093/femsec/fiaa053	2020	FEMS microbiology ecology	woody	field	Field (specific depth)	wet	vortex	no				x	x
313	https://doi.org/10.1007/s00374-020-01458-9	2020	Biology and Fertility of Soils	non woody	rhizobox	other	wet	shake	no				x
314	10.1186/s12866-020-01790-y	2020	BMC Microbiology	non woody	field	Field (entire plant)	dry	shake	no				x	x
315	10.3389/fmicb.2020.00704	2020	Frontier in microbiology	woody	field	Field (specific depth)	wet	vortex	no				x
316	https://doi.org/10.1007/s10658-020-01977-z	2020	European Journal of Plant Pathology	woody	pot	pot	dry	hand or tool	no				x	x
317	https://doi.org/10.3389/fmicb.2020.00750	2020	Frontiers in Microbiology	non woody	pot	pot	dry	hand or tool	no				x
318	https://doi.org/10.1016/j.scitotenv.2020.137207	2020	Science of the total environment	non woody	field	Field (entire plant)	dry	hand or tool	no				x
319	https://doi.org/10.1007/s13157-019-01209-z	2020	Wetlands	non woody	field	Field (entire plant)	wet	other	no				x
320	https://doi.org/10.1007/s11104-020-04545-w	2020	Plant and Soil	non woody	field	Field (entire plant)	dry	shake	no				x
321	https://doi.org/10.1186/s40168-020-00850-9	2020	Microbiome	non woody	field	Field (entire plant)	wet	wash	no
322	https://doi.org/10.1007/s00374-020-01475-8	2020	Biology and Fertility of Soils	non woody	field	Field (entire plant)	dry	hand or tool	no
323	https://doi.org/10.1007/s11104-020-04576-3	2020	Plant and Soil	non woody	field	Field (entire plant)	dry	hand or tool	no				x
324	https://doi.org/10.1016/j.apsoil.2019.103466	2020	Applied soil ecology	non woody	field	Field (entire plant)	unknown	unknown	no				x	x
325	https://doi.org/10.1016/j.apsoil.2019.103490	2020	Applied Soil Ecology	non woody	field	Field (entire plant)	dry	hand or tool	no				x
326	https://doi.org/10.1016/j.scitotenv.2020.137347	2020	Science of the Total Environment	non woody	field	Field (entire plant)	dry	shake	no					x
327	https://doi.org/10.1016/j.cropro.2020.105125	2020	Crop Protection	woody	pot	pot	wet	shake	no					x
328	https://doi.org/10.1016/j.scitotenv.2020.137807	2020	Science of the total environment	woody	field	Field (specific depth)	wet	wash	no				x
329	https://doi.org/10.1016/j.scitotenv.2020.138152	2020	Science of The Total Environment	non woody	rhizobox	other	wet	shake	no				x
330	https://doi.org/10.1016/j.apsoil.2020.103543	2020	Applied Soil Ecology	non woody	field	Field (specific depth)	wet	wash	no					x
331	https://doi.org/10.1016/j.scitotenv.2020.138259	2020	Science of the total environment	non woody	field	Field (entire plant)	dry	hand or tool	no				x
332	https://doi.org/10.1016/j.indcrop.2020.112339	2020	Industrial crops and products	non woody	both	other	unknown	unknown	no				x
333	https://doi.org/10.1016/j.chemosphere.2020.126681	2020	Chemosphere	non woody	pot	pot	unknown	unknown	no				x
334	https://doi.org/10.1038/s41598-020-62991-z	2020	Scientific Reports	woody	field	Field (specific depth)	wet	wash	no				x
335	https://doi.org/10.3389/fmicb.2020.00701	2020	Frontiers in Microbiology	non woody	field	Field (specific depth)	wet	vortex	no				x	x
336	https://doi.org/10.3390/microorganisms8050694	2020	Microorganisms	woody	field	Field (specific depth)	wet	shake	yes	diameter			x	x
337	https://doi.org/10.1128/mSphere.00035-20	2020	Msphere	non woody	field	Field (specific depth)	wet	shake	no				x
338	https://doi.org/10.1093/femsec/fiaa067	2020	FEMS microbiology ecology	non woody	pot	Pot	wet	vortex	no				x
339	https://doi.org/10.3389/fmicb.2020.00968	2020	Frontiers in Microbiology	non woody	field	Field (entire plant)	wet	sonicate	no				x
340	https://doi.org/10.1007/s00248-020-01532-7	2020	Microbial Ecology	non woody	pot	pot	wet	sonicate	no				x
341	https://doi.org/10.3389/fmicb.2020.01257	2020	Frontiers in Microbiology	non woody	field	Field (entire plant)	dry	hand or tool	no				x	x
342	https://doi.org/10.1007/s11368-020-02704-1	2020	Journal of Soils and Sediments	non woody	field	Field (entire plant)	dry	hand or tool	no				x
343	https://doi.org/10.1007/s11104-020-04615-z	2020	Plant and Soil	non woody	pot	pot	dry	shake	no				x	x
344	https://doi.org/10.1007/s00248-019-01467-8	2020	Microbial ecology	non woody	field	Field (entire plant)	unknown	unknown	no				x
345	https://doi.org/10.3389/fmicb.2020.01528	2020	Frontiers in Microbiology	woody	field	Field (specific depth)	wet	wash	yes	diameter			x	x
346	https://doi.org/10.3389/fmicb.2020.01677	2020	Frontiers in Microbiology	woody	pot	pot	wet	other	yes	diameter			x	x
347	https://doi.org/10.3389/fmicb.2020.01411	2020	Frontiers in Microbiology	non woody	pot	pot	dry	hand or tool	no		x
348	https://doi.org/10.1007/s00248-020-01497-7	2020	Microbial ecology	non woody	pot	pot	wet	shake	no				x	x
349	https://doi.org/10.3390/agronomy10081076	2020	Agronomy	non woody	field	Field (specific depth)	wet	wash	no				x	x
350	https://doi.org/10.1111/1751-7915.13640	2020	Microbial biotechnology	non woody	field	Field (entire plant)	dry	hand or tool	no				x	x
351	https://doi.org/10.3389/fpls.2020.01186	2020	Frontiers in Plant Science	non woody	pot	pot	wet	sonicate	no				x
352	https://doi.org/10.1007/s11104-020-04659-1	2020	Plant and Soil	non woody	field	Field (entire plant)	dry	hand or tool	no				x
353	https://doi.org/10.1186/s13020-020-00364-4	2020	Chinese Medicine	non woody	field	Field (entire plant)	dry	shake	no				x
354	https://doi.org/10.3389/fmicb.2020.01996	2020	Frontiers in Microbiology	non woody	pot	pot	wet	wash	no				x
355	https://doi.org/10.1007/s10342-020-01312-5	2020	European Journal of Forest Research	woody	field	Field (specific depth)	dry	hand or tool	yes	diameter			x
356	https://doi.org/10.1007/s11104-020-04650-w	2020	Plant and Soil	non woody	pot	pot	wet	wash	no				x
357	https://doi.org/10.1186/s40168-020-00904-y	2020	Microbiome	non woody	pot	pot	unknown	unknown	no				x	x
358	https://doi.org/10.1186/s40168-020-00892-z	2020	Microbiome	woody	pot	pot	wet	wash	no				x	x
359	https://doi.org/10.1186/s40168-020-00915-9	2020	Microbiome	non woody	pot	pot	wet	shake	no				x
360	https://doi.org/10.3390/microorganisms8101506	2020	Microorganisms	non woody	field	Field (specific depth)	unknown	unknown	no				x	x
361	https://doi.org/10.1002/mbo3.1115	2020	Microbiology Open	woody	field	Field (specific depth)	dry	hand or tool	no			x
362	https://doi.org/10.1016/j.apsoil.2020.103641	2020	Applied Soil Ecology	non woody	field	Field (entire plant)	dry	hand or tool	no				x
363	https://doi.org/10.1016/j.apsoil.2020.103659	2020	Applied Soil Ecology	non woody	field	Field (entire plant)	dry	hand or tool	no				x
364	https://doi.org/10.3389/fmicb.2020.542742	2020	Frontiers in Microbiology	non woody	pot	pot	wet	wash	no				x
365	https://doi.org/10.3389/fpls.2020.575861	2020	Frontiers in Plant Science	non woody	field	Field (entire plant)	wet	shake	no				x	x
366	https://doi.org/10.3390/microorganisms8111687	2020	Microorganisms	non woody	pots	pot	dry	shake	no				x
367	https://doi.org/10.3390/agronomy10111717	2020	Agronomy	non woody	field	Field (entire plant)	dry	hand or tool	no				x
368	https://doi.org/10.1111/pbi.13495	2020	Plant Biotechnology Journal	non woody	field	unkown	wet	wash	no				x	x
369	https://doi.org/10.1016/j.jhazmat.2020.123107	2020	Journal of Hazardous Materials	woody	field	Field (entire plant)	dry	shake	no				x	x
370	https://doi.org/10.1007/s12355-020-00914-y	2020	Sugar Tech	woody	pot	pot	wet	wash	no				x
371	https://doi.org/10.3389/fmicb.2020.575625	2020	Frontiers in Microbiology	woody	pot	pot	wet	shake	yes	diameter			x	x
372	https://doi.org/10.3390/plants9121801	2020	Plants	non woody	pot	pot	dry	shake	no				x
373	https://doi.org/10.1016/j.rhisph.2020.100264	2020	Rhizosphere	non woody	pot	pot	dry	hand or tool	no				x	x
374	https://doi.org/10.3390/ijms21238895	2020	International Journal of Molecular Sciences	non woody	field	Field (entire plant)	wet	vortex	no				x
375	https://doi.org/10.1016/j.rhisph.2020.100249	2020	Rhizosphere	woody	pot	pot	wet	vortex	yes	branching order			x
376	https://doi.org/10.1016/j.soilbio.2020.108046	2020	Soil Biology and Biochemistry	non woody	field	Field (entire plant)	wet	wash	no					x
377	https://doi.org/10.1016/j.apsoil.2020.103710	2020	Applied Soil Ecology	non woody	pot	pot	wet	sonicate	no				x
